# Supplementary material for: High-resolution detection of copy number alterations in single cells with HiScanner
Source: Nat Commun. 2025 Jul 1;16:5477. doi: 10.1038/s41467-025-60446-5 (PMC12214996; doi:10.1038/s41467-025-60446-5)
Supplement: Supplementary file 3 — Supplementary Data 1 [file 41467_2025_60446_MOESM3_ESM.zip]

Archive with 108 entries (107 files):
- GT/
- __MACOSX/._GT
- GT/cnLOH.5000000.bed
- __MACOSX/GT/._cnLOH.5000000.bed
- GT/1_gain.5000000.bed
- __MACOSX/GT/._1_gain.5000000.bed
- GT/cnLOH.700000.bed
- __MACOSX/GT/._cnLOH.700000.bed
- GT/cnLOH.600000.bed
- __MACOSX/GT/._cnLOH.600000.bed
- GT/.DS_Store
- __MACOSX/GT/._.DS_Store
- GT/1_gain.800000.bed
- __MACOSX/GT/._1_gain.800000.bed
- GT/1_gain.900000.bed
- __MACOSX/GT/._1_gain.900000.bed
- GT/cnLOH.3000000.bed
- __MACOSX/GT/._cnLOH.3000000.bed
- GT/1_gain.3000000.bed
- __MACOSX/GT/._1_gain.3000000.bed
- GT/1_gain.200000.bed
- __MACOSX/GT/._1_gain.200000.bed
- GT/1_gain.300000.bed
- __MACOSX/GT/._1_gain.300000.bed
- GT/1_del.1000000.bed
- __MACOSX/GT/._1_del.1000000.bed
- GT/cnLOH.4000000.bed
- __MACOSX/GT/._cnLOH.4000000.bed
- GT/2_gain.600000.bed
- __MACOSX/GT/._2_gain.600000.bed
- GT/2_gain.700000.bed
- __MACOSX/GT/._2_gain.700000.bed
- GT/1_gain.4000000.bed
- __MACOSX/GT/._1_gain.4000000.bed
- GT/1_gain.500000.bed
- __MACOSX/GT/._1_gain.500000.bed
- GT/1_gain.400000.bed
- __MACOSX/GT/._1_gain.400000.bed
- GT/cnLOH.2000000.bed
- __MACOSX/GT/._cnLOH.2000000.bed
- GT/2_gain.1000000.bed
- __MACOSX/GT/._2_gain.1000000.bed
- GT/1_gain.2000000.bed
- __MACOSX/GT/._1_gain.2000000.bed
- GT/1_del.700000.bed
- __MACOSX/GT/._1_del.700000.bed
- GT/1_del.600000.bed
- __MACOSX/GT/._1_del.600000.bed
- GT/2_gain.800000.bed
- __MACOSX/GT/._2_gain.800000.bed
- GT/2_gain.900000.bed
- __MACOSX/GT/._2_gain.900000.bed
- GT/2_gain.4000000.bed
- __MACOSX/GT/._2_gain.4000000.bed
- GT/cnLOH.400000.bed
- __MACOSX/GT/._cnLOH.400000.bed
- GT/cnLOH.500000.bed
- __MACOSX/GT/._cnLOH.500000.bed
- GT/2_gain.200000.bed
- __MACOSX/GT/._2_gain.200000.bed
- GT/2_gain.300000.bed
- __MACOSX/GT/._2_gain.300000.bed
- GT/1_del.5000000.bed
- __MACOSX/GT/._1_del.5000000.bed
- GT/2_gain.2000000.bed
- __MACOSX/GT/._2_gain.2000000.bed
- GT/cnLOH.1000000.bed
- __MACOSX/GT/._cnLOH.1000000.bed
- GT/1_del.300000.bed
- __MACOSX/GT/._1_del.300000.bed
- GT/1_del.200000.bed
- __MACOSX/GT/._1_del.200000.bed
- GT/1_del.3000000.bed
- __MACOSX/GT/._1_del.3000000.bed
- GT/1_del.900000.bed
- __MACOSX/GT/._1_del.900000.bed
- GT/1_del.800000.bed
- __MACOSX/GT/._1_del.800000.bed
- GT/1_gain.1000000.bed
- __MACOSX/GT/._1_gain.1000000.bed
- GT/1_del.400000.bed
- __MACOSX/GT/._1_del.400000.bed
- GT/1_del.500000.bed
- __MACOSX/GT/._1_del.500000.bed
- GT/2_gain.5000000.bed
- __MACOSX/GT/._2_gain.5000000.bed
- GT/1_del.4000000.bed
- __MACOSX/GT/._1_del.4000000.bed
- GT/2_gain.3000000.bed
- __MACOSX/GT/._2_gain.3000000.bed
- GT/cnLOH.900000.bed
- __MACOSX/GT/._cnLOH.900000.bed
- GT/cnLOH.800000.bed
- __MACOSX/GT/._cnLOH.800000.bed
- GT/1_gain.600000.bed
- __MACOSX/GT/._1_gain.600000.bed
- GT/1_gain.700000.bed
- __MACOSX/GT/._1_gain.700000.bed
- GT/cnLOH.300000.bed
- __MACOSX/GT/._cnLOH.300000.bed
- GT/1_del.2000000.bed
- __MACOSX/GT/._1_del.2000000.bed
- GT/cnLOH.200000.bed
- __MACOSX/GT/._cnLOH.200000.bed
- GT/2_gain.500000.bed
- __MACOSX/GT/._2_gain.500000.bed
- GT/2_gain.400000.bed
- __MACOSX/GT/._2_gain.400000.bed
